# Supplementary material for: Assessment of Drivers of Antimicrobial Usage in Poultry Farms in the Mekong Delta of Vietnam: A Combined Participatory Epidemiology and Q-Sorting Approach
Source: Front Vet Sci. 2019 Mar 25;6:84. doi: 10.3389/fvets.2019.00084 (PMC6442645; doi:10.3389/fvets.2019.00084)
Supplement: Supplementary Table 1 — List of statements used in this study and their score according to each factor/discourse after Q-sorting analysis. [file Table_3.XLSX]

## Sheet: Sheet1
		Discourse
No	Statements	F1 -Awareness	F2 -Dependency	F3 -Initiative	F4 -Imperfectness	A1 -Negativism	A2 -Hopefulness	A3 -Misconception
1	Treating flock/s with antimicrobials when they look sick gives farmer a sense of security	0	2	1	2	2	0	0
2	Giving antimicrobials to flock/s to prevent disease helps decrease farmer’s stress levels	-1	1	3	1	2	-1	-1
3	Antimicrobials are always the first choice of treatment although the disease causative agent is often not known	-3	-1	0	2	3	0	1
4	Antimicrobial produced by Vietnamese companies have a better quality than foreign company	0	1	-2	2	-2	-2	-1
5	Antimicrobials that come from the vet shop are of good quality	1	1	0	3	1	1	-1
6	Antimicrobial recommended by veterinarians are of good quality	1	2	0	1	0	1	0
7	Farmers have more confidence in antimicrobials bought by themselves than the antimicrobial recommended by the veterinarian	-1	-1	1	-1	1	-1	-1
8	For AMU: farmers know best how to get optimal advice and decide on the best products to choose to treating their flock/s	1	0	2	0	0	0	-1
9	It is easy to identify whether an antimicrobial is produced locally or abroad	1	-2	3	0	1	-3	-1
10	The higher the quality of the antimicrobial, the more expensive it is.	2	3	3	3	3	3	-2
11	Following the recommend dosing instructions as specified in the label does not give satisfactory effects when treating flock/s	0	-1	0	-1	2	-1	0
12	Antimicrobials are always given as the first choice of treatment when the flock gets sick, with priority to other methods such as segregation in sick pen and preventive culling (early mortality culling)	-2	0	0	0	1	1	1
13	Antimicrobials are never given to the flocks to treat disease	-2	-3	-3	-1	-3	-3	-3
14	Antimicrobial are never given to the flocks in order to prevent disease	2	-3	-3	-1	-3	-1	-3
15	In recent years, antimicrobials were not given to flocks to prevent, treat or promote growth	-1	-3	-3	-2	-3	-3	-2
16	Antimicrobial are used on a part of the flock which is considered as sick based on their symptom	1	-1	-2	-2	-3	2	-2
17	Antimicrobial are used on flocks when there is an outbreak in the surroundings farm or village	0	3	1	1	0	-2	2
18	The decision to use antimicrobial is made by the farmer alone	-1	1	1	1	3	1	0
19	Farmers make the decision to give antimicrobials to flocks is made after consultation with their neighbours	-3	0	-1	-1	1	0	0
20	Farmers make the decision to use antimicrobial is made in consultation with feed seller or vet pharmaceutical technician	-1	1	2	-2	0	0	2
21	The decision of farmers to give antimicrobials to their flock/s is influenced by advice from the government or government veterinary officials	2	1	-1	3	-1	2	1
22	Farmers’ decision to use antimicrobials is influenced by the advice from private professionals (private veterinarian, vet shop owners)	0	-1	-2	0	-1	0	3
23	If the flocks are given antimicrobials, there is no further need to protect them from disease by other methods (biosecurity, cleaning and disinfection, quarantine)	-3	-2	-2	0	0	-2	-3
24	If the flock/s are kept in good condition (good disinfection, quality feed/water and supplements, clean environment, good housing) there is no need to use antimicrobials	2	-3	0	3	-1	2	1
25	Farmers stop giving antimicrobials as soon as birds health improve (even not following the recommended full treatment course)	0	1	-2	-3	-1	0	-2
26	Even if flock/s are kept in good condition (good disinfection, quality feed/water and supplements, clean environment, good housing), farmers still give antimicrobials immediately after they notice their birds get sick	3	3	3	1	2	2	1
27	Farmers give antimicrobials mostly at the first weeks of the cycle of production to prevent disease because young chicks/duckling are more susceptible to disease	2	2	0	2	0	1	0
28	Farmers give antimicrobials mostly during the brooding period of poultry production to prevent disease because the chick in this stage are more sensitive to disease than the one in other stages	0	2	2	0	2	1	0
29	Giving antimicrobials to fight disease causes more problems for farmers (constraints)	2	0	1	0	-2	1	3
30	Asking a veterinarian to inspect and advice and treat the sick flock/s costs a lot more money than farmers giving the antimicrobials by themselves	-2	0	-1	-2	0	0	3
31	Farmers prefer to treat their sick flocks themselves using antimicrobial rather than to let the veterinarian do it	-1	-2	2	0	3	0	1
32	Farmers prefer mixing antimicrobials with water rather than mixing them with feed	1	0	1	2	2	1	0
33	Farmers prefer to buy antimicrobials in small bags (e.g. less than 1kg)	1	3	0	2	0	2	2
34	Farmers prefer to buy antimicrobials in big bag (e.g. more than 1 kg)	-1	-2	1	-3	-1	-2	-1
35	For some diseases, the cost of treating flocks using antimicrobials is cheaper than the cost of preventing (using vaccination	-3	-1	-1	-3	-2	-3	-2
36	The cost of antimicrobials is too high	0	-2	1	0	0	0	0
37	The cost of antimicrobials is cheaper than the cost of other products (probiotic, prebiotic, acidifier…)	-2	-1	-3	-1	-2	-1	-1
38	The cost of antimicrobial used in one cycle of production is cheaper than the cost of other biosecurity methods such as quarantine, good husbandry, disinfection…	-1	0	-1	-1	1	-2	0
39	Antimicrobial usage against disease decreases animal productivity and performance (e.g. increase time of raising, poor body overview, and delays in growth…)	3	1	2	1	1	3	1
40	Antimicrobial usage on animals that are already infected with disease might causes sudden death	3	2	2	1	-1	3	2
41	If the prices of antimicrobials increase, farmers will decrease usage	0	-2	-1	-1	-1	-1	2
42	If the availability of antimicrobials in market is limited (by Government regulation), the small-scale poultry production will decrease brutally.	-2	0	-2	-3	-2	-1	-2
43	The frequency and volume of antimicrobial usage strongly depend on their availability in the market	0	0	-1	-2	-2	2	1
44	Overuse of antimicrobials results in their loss of efficiency of antimicrobial, and therefore they will not be useful any more when I need to treat my flock in the future	3	2	0	1	0	3	2
45	The use of human medicine on the flock give a better effect on animal health in term of treatment and a cheaper in price in comparison with veterinary medicine.	-2	-1	-1	-2	-1	-2	-3
46	AMU in farm increase because of inaccessibility of cheap and good diagnostics	1	0	0	0	1	-1	3

## Sheet: Sheet2
##	1	0	2	1	2			##	1	2	0	0
##	2	-1	1	3	1			##	2	2	-1	-1
##	3	-3	-1	0	2			##	3	3	0	1
##	4	0	1	-2	2			##	4	-2	-2	-1
##	5	1	1	0	3			##	5	1	1	-1
##	6	1	2	0	1			##	6	0	1	0
##	7	-1	-1	1	-1			##	7	1	-1	-1
##	8	1	0	2	0			##	8	0	0	-1
##	9	1	-2	3	0			##	9	1	-3	-1
##	10	2	3	3	3			##	10	3	3	-2
##	11	0	-1	0	-1			##	11	2	-1	0
##	12	-2	0	0	0			##	12	1	1	1
##	13	-2	-3	-3	-1			##	13	-3	-3	-3
##	14	2	-3	-3	-1			##	14	-3	-1	-3
##	15	-1	-3	-3	-2			##	15	-3	-3	-2
##	16	1	-1	-2	-2			##	16	-3	2	-2
##	17	0	3	1	1			##	17	0	-2	2
##	18	-1	1	1	1			##	18	3	1	0
##	19	-3	0	-1	-1			##	19	1	0	0
##	20	-1	1	2	-2			##	20	0	0	2
##	21	2	1	-1	3			##	21	-1	2	1
##	22	0	-1	-2	0			##	22	-1	0	3
##	23	-3	-2	-2	0			##	23	0	-2	-3
##	24	2	-3	0	3			##	24	-1	2	1
##	25	0	1	-2	-3			##	25	-1	0	-2
##	26	3	3	3	1			##	26	2	2	1
##	27	2	2	0	2			##	27	0	1	0
##	28	0	2	2	0			##	28	2	1	0
##	29	2	0	1	0			##	29	-2	1	3
##	30	-2	0	-1	-2			##	30	0	0	3
##	31	-1	-2	2	0			##	31	3	0	1
##	32	1	0	1	2			##	32	2	1	0
##	33	1	3	0	2			##	33	0	2	2
##	34	-1	-2	1	-3			##	34	-1	-2	-1
##	35	-3	-1	-1	-3			##	35	-2	-3	-2
##	36	0	-2	1	0			##	36	0	0	0
##	37	-2	-1	-3	-1			##	37	-2	-1	-1
##	38	-1	0	-1	-1			##	38	1	-2	0
##	39	3	1	2	1			##	39	1	3	1
##	40	3	2	2	1			##	40	-1	3	2
##	41	0	-2	-1	-1			##	41	-1	-1	2
##	42	-2	0	-2	-3			##	42	-2	-1	-2
##	43	0	0	-1	-2			##	43	-2	2	1
##	44	3	2	0	1			##	44	0	3	2
##	45	-2	-1	-1	-2			##	45	-1	-2	-3
##	46	1	0	0	0			##	46	1	-1	3
